# Supplementary material for: Optimizing Access to the COVID-19 Vaccination for People Experiencing Homelessness
Source: Int J Environ Res Public Health. 2022 Nov 25;19(23):15686. doi: 10.3390/ijerph192315686 (PMC9736191; doi:10.3390/ijerph192315686)
Supplement: Supplementary file 1 [file ijerph-19-15686-s001.zip]

Archive with 1 entries (1 files):
- ijerph-1985340-supplementary.pdf
